# Supplementary material for: A comprehensive benchmark of sequence-based subcellular localization predictors for human proteins
Source: Nat Methods. 2026 Jul 6;23(7):1458–69. doi: 10.1038/s41592-026-03142-6 (PMC13345906; doi:10.1038/s41592-026-03142-6)
Supplement: Supplementary file 3 — List of proteins with no common localization annotation. [file 41592_2026_3142_MOESM3_ESM.xlsx]

## Sheet: Sheet 1 - hpa_uniprot_disagreed
	HPA			UniProt
Level	1	2	3	1	2	3
A0A096LP01	nucleoplasm;cytosol	cytosol;nucleus	cytosol;nucleus	mitochondria	mitochondria	mitochondria
A1A4S6	nucleoplasm;nuclear-membrane;cytosol	cytosol;nucleus	cytosol;nucleus	endosomes	vesicles	endomembrane-system
A1KZ92	nucleoplasm;cytosol	cytosol;nucleus	cytosol;nucleus	plasma-membrane;endoplasmic-reticulum	endoplasmic-reticulum;plasma-membrane	plasma-membrane;endomembrane-system
A4D126	nucleoplasm;nucleoli-fibrillar-center	nucleoli;nucleus	nucleoli;nucleus	cytosol	cytosol	cytosol
A6NED2	plasma-membrane;cytosol	plasma-membrane;cytosol	plasma-membrane;cytosol	nucleoplasm	nucleus	nucleus
A8MQ03	vesicles;nuclear-speckles	vesicles;nucleus	endomembrane-system;nucleus	plasma-membrane	plasma-membrane	plasma-membrane
A8MTT3	nucleoplasm	nucleus	nucleus	mitochondria	mitochondria	mitochondria
B1AK53	vesicles	vesicles	endomembrane-system	actin-filaments	cytoskeleton	cytoskeleton
B4DJY2	nucleoplasm	nucleus	nucleus	plasma-membrane	plasma-membrane	plasma-membrane
H3BV60	vesicles;nucleoplasm	vesicles;nucleus	endomembrane-system;nucleus	plasma-membrane	plasma-membrane	plasma-membrane
O00154	nucleoplasm;cytosol	cytosol;nucleus	cytosol;nucleus	mitochondria	mitochondria	mitochondria
O00214	plasma-membrane	plasma-membrane	plasma-membrane	vesicles;cytosol	vesicles;cytosol	endomembrane-system;cytosol
O00219	microtubules	cytoskeleton	cytoskeleton	plasma-membrane;endosomes;golgi-apparatus	vesicles;plasma-membrane;golgi-apparatus	plasma-membrane;endomembrane-system
O00329	vesicles	vesicles	endomembrane-system	cytosol	cytosol	cytosol
O00399	cytosol	cytosol	cytosol	nucleoplasm	nucleus	nucleus
O00471	vesicles	vesicles	endomembrane-system	cytosol	cytosol	cytosol
O14508	endoplasmic-reticulum	endoplasmic-reticulum	endomembrane-system	cytosol	cytosol	cytosol
O14669	nucleoplasm;nucleoli;cytosol	nucleoli;cytosol;nucleus	nucleoli;cytosol;nucleus	plasma-membrane	plasma-membrane	plasma-membrane
O14684	endoplasmic-reticulum	endoplasmic-reticulum	endomembrane-system	plasma-membrane;cytosol	plasma-membrane;cytosol	plasma-membrane;cytosol
O14732	nucleoplasm;mitochondria	mitochondria;nucleus	mitochondria;nucleus	cytosol	cytosol	cytosol
O14880	nucleoplasm	nucleus	nucleus	mitochondria	mitochondria	mitochondria
O14944	vesicles;cytosol	vesicles;cytosol	endomembrane-system;cytosol	plasma-membrane	plasma-membrane	plasma-membrane
O15049	nucleoplasm;plasma-membrane;centrosome	cytoskeleton;plasma-membrane;nucleus	cytoskeleton;plasma-membrane;nucleus	vesicles	vesicles	endomembrane-system
O15117	nucleoplasm;plasma-membrane	plasma-membrane;nucleus	plasma-membrane;nucleus	cytosol	cytosol	cytosol
O15169	vesicles;nucleoli	vesicles;nucleoli	nucleoli;endomembrane-system	nucleoplasm;cytosol	cytosol;nucleus	cytosol;nucleus
O15553	plasma-membrane	plasma-membrane	plasma-membrane	lysosomes;cytosol;actin-filaments;nucleoplasm	vesicles;cytoskeleton;cytosol;nucleus	cytoskeleton;endomembrane-system;cytosol;nucleus
O43156	vesicles;nucleoplasm	vesicles;nucleus	endomembrane-system;nucleus	cytosol	cytosol	cytosol
O43291	vesicles;golgi-apparatus	vesicles;golgi-apparatus	endomembrane-system	plasma-membrane;cytosol	plasma-membrane;cytosol	plasma-membrane;cytosol
O43314	vesicles	vesicles	endomembrane-system	cytosol	cytosol	cytosol
O43464	mitochondria	mitochondria	mitochondria	endoplasmic-reticulum	endoplasmic-reticulum	endomembrane-system
O43516	plasma-membrane;cytosol	plasma-membrane;cytosol	plasma-membrane;cytosol	actin-filaments	cytoskeleton	cytoskeleton
O43526	endoplasmic-reticulum	endoplasmic-reticulum	endomembrane-system	plasma-membrane	plasma-membrane	plasma-membrane
O43704	nucleoplasm;golgi-apparatus	golgi-apparatus;nucleus	endomembrane-system;nucleus	cytosol	cytosol	cytosol
O43813	microtubules	cytoskeleton	cytoskeleton	plasma-membrane;cytosol	plasma-membrane;cytosol	plasma-membrane;cytosol
O43847	nucleoplasm	nucleus	nucleus	mitochondria	mitochondria	mitochondria
O60239	nucleoplasm;nuclear-bodies	nucleus	nucleus	vesicles;mitochondria	vesicles;mitochondria	endomembrane-system;mitochondria
O60259	vesicles	vesicles	endomembrane-system	cytosol	cytosol	cytosol
O60271	cytosol;centrosome	cytoskeleton;cytosol	cytoskeleton;cytosol	lysosomes	vesicles	endomembrane-system
O60303	nucleoplasm;plasma-membrane	plasma-membrane;nucleus	plasma-membrane;nucleus	cytoskeleton;cytosol	cytoskeleton;cytosol	cytoskeleton;cytosol
O60331	nucleoplasm;cytosol	cytosol;nucleus	cytosol;nucleus	plasma-membrane;actin-filaments	cytoskeleton;plasma-membrane	cytoskeleton;plasma-membrane
O60347	nucleoplasm;nuclear-speckles	nucleus	nucleus	endosomes	vesicles	endomembrane-system
O60602	nucleoplasm;nucleoli;golgi-apparatus;cytosol	nucleoli;golgi-apparatus;cytosol;nucleus	nucleoli;endomembrane-system;cytosol;nucleus	plasma-membrane	plasma-membrane	plasma-membrane
O60779	cytosol	cytosol	cytosol	plasma-membrane	plasma-membrane	plasma-membrane
O60829	vesicles;golgi-apparatus	vesicles;golgi-apparatus	endomembrane-system	nucleoplasm;cytosol;mitochondria	cytosol;mitochondria;nucleus	cytosol;mitochondria;nucleus
O60894	nucleoplasm;nuclear-membrane	nucleus	nucleus	plasma-membrane	plasma-membrane	plasma-membrane
O60895	vesicles	vesicles	endomembrane-system	plasma-membrane	plasma-membrane	plasma-membrane
O60941	golgi-apparatus	golgi-apparatus	endomembrane-system	nucleoplasm;cytosol	cytosol;nucleus	cytosol;nucleus
O75348	nucleoplasm;nucleoli	nucleoli;nucleus	nucleoli;nucleus	plasma-membrane	plasma-membrane	plasma-membrane
O75354	golgi-apparatus	golgi-apparatus	endomembrane-system	plasma-membrane	plasma-membrane	plasma-membrane
O75382	nucleoli;mitochondria	nucleoli;mitochondria	nucleoli;mitochondria	endosomes;golgi-apparatus;cytosol	vesicles;golgi-apparatus;cytosol	endomembrane-system;cytosol
O75751	vesicles;cytosol	vesicles;cytosol	endomembrane-system;cytosol	plasma-membrane	plasma-membrane	plasma-membrane
O75882	cytosol	cytosol	cytosol	plasma-membrane	plasma-membrane	plasma-membrane
O76082	mitochondria	mitochondria	mitochondria	plasma-membrane;endoplasmic-reticulum	endoplasmic-reticulum;plasma-membrane	plasma-membrane;endomembrane-system
O94898	nucleoplasm;golgi-apparatus	golgi-apparatus;nucleus	endomembrane-system;nucleus	plasma-membrane;cytosol	plasma-membrane;cytosol	plasma-membrane;cytosol
O94911	nucleoplasm;cytosol	cytosol;nucleus	cytosol;nucleus	plasma-membrane	plasma-membrane	plasma-membrane
O95180	vesicles;nucleoplasm	vesicles;nucleus	endomembrane-system;nucleus	plasma-membrane	plasma-membrane	plasma-membrane
O95235	nucleoplasm;nuclear-bodies	nucleus	nucleus	microtubules;cytosol	cytoskeleton;cytosol	cytoskeleton;cytosol
O95248	nuclear-bodies	nucleus	nucleus	cytosol	cytosol	cytosol
O95295	nucleoli;golgi-apparatus	nucleoli;golgi-apparatus	nucleoli;endomembrane-system	cytosol	cytosol	cytosol
O95379	nucleoplasm	nucleus	nucleus	cytosol	cytosol	cytosol
O95466	cytosol	cytosol	cytosol	plasma-membrane	plasma-membrane	plasma-membrane
O95782	vesicles	vesicles	endomembrane-system	plasma-membrane	plasma-membrane	plasma-membrane
O95825	nucleoplasm;cytosol	cytosol;nucleus	cytosol;nucleus	endosomes	vesicles	endomembrane-system
O95833	nuclear-bodies	nucleus	nucleus	plasma-membrane	plasma-membrane	plasma-membrane
O95848	nucleoli;microtubules	cytoskeleton;nucleoli	cytoskeleton;nucleoli	cytosol	cytosol	cytosol
O95907	intermediate-filaments;actin-filaments	cytoskeleton	cytoskeleton	plasma-membrane	plasma-membrane	plasma-membrane
O96013	nucleoplasm;plasma-membrane;actin-filaments	cytoskeleton;plasma-membrane;nucleus	cytoskeleton;plasma-membrane;nucleus	cytosol	cytosol	cytosol
O96018	vesicles	vesicles	endomembrane-system	cytosol	cytosol	cytosol
P02533	intermediate-filaments	cytoskeleton	cytoskeleton	nucleoplasm;cytosol	cytosol;nucleus	cytosol;nucleus
P02686	plasma-membrane	plasma-membrane	plasma-membrane	nucleoplasm	nucleus	nucleus
P02786	lysosomes;endosomes	vesicles	endomembrane-system	plasma-membrane	plasma-membrane	plasma-membrane
P02792	cytosol	cytosol	cytosol	lysosomes	vesicles	endomembrane-system
P04629	vesicles;cytosol	vesicles;cytosol	endomembrane-system;cytosol	plasma-membrane	plasma-membrane	plasma-membrane
P05186	cytosol	cytosol	cytosol	plasma-membrane	plasma-membrane	plasma-membrane
P05198	cytosol	cytosol	cytosol	mitochondria	mitochondria	mitochondria
P05783	cytosol	cytosol	cytosol	nucleoplasm;nucleoli	nucleoli;nucleus	nucleoli;nucleus
P05787	intermediate-filaments	cytoskeleton	cytoskeleton	cytosol	cytosol	cytosol
P06239	golgi-apparatus	golgi-apparatus	endomembrane-system	plasma-membrane;cytosol	plasma-membrane;cytosol	plasma-membrane;cytosol
P07195	cytosol	cytosol	cytosol	mitochondria	mitochondria	mitochondria
P07711	vesicles;golgi-apparatus	vesicles;golgi-apparatus	endomembrane-system	nucleoplasm	nucleus	nucleus
P07900	nucleoplasm;cytosol	cytosol;nucleus	cytosol;nucleus	plasma-membrane;mitochondria	plasma-membrane;mitochondria	plasma-membrane;mitochondria
P08254	vesicles	vesicles	endomembrane-system	nucleoplasm;cytosol	cytosol;nucleus	cytosol;nucleus
P09496	lysosomes;endosomes	vesicles	endomembrane-system	microtubules;cytosol	cytoskeleton;cytosol	cytoskeleton;cytosol
P10644	cytosol	cytosol	cytosol	plasma-membrane	plasma-membrane	plasma-membrane
P10721	plasma-membrane;nucleoli-fibrillar-center	nucleoli;plasma-membrane	nucleoli;plasma-membrane	cytosol	cytosol	cytosol
P12277	cytosol	cytosol	cytosol	plasma-membrane	plasma-membrane	plasma-membrane
P12821	vesicles	vesicles	endomembrane-system	plasma-membrane	plasma-membrane	plasma-membrane
P13647	intermediate-filaments	cytoskeleton	cytoskeleton	cytosol	cytosol	cytosol
P13726	vesicles	vesicles	endomembrane-system	plasma-membrane	plasma-membrane	plasma-membrane
P14136	intermediate-filaments	cytoskeleton	cytoskeleton	cytosol	cytosol	cytosol
P14222	cytosol	cytosol	cytosol	lysosomes;endosomes;plasma-membrane	vesicles;plasma-membrane	plasma-membrane;endomembrane-system
P15313	nucleoplasm;nuclear-membrane	nucleus	nucleus	plasma-membrane	plasma-membrane	plasma-membrane
P15529	plasma-membrane	plasma-membrane	plasma-membrane	vesicles	vesicles	endomembrane-system
P16150	plasma-membrane	plasma-membrane	plasma-membrane	nucleoplasm	nucleus	nucleus
P17032	vesicles	vesicles	endomembrane-system	nucleoplasm	nucleus	nucleus
P17342	cytosol	cytosol	cytosol	plasma-membrane	plasma-membrane	plasma-membrane
P17706	nucleoplasm;cytosol;nuclear-bodies	cytosol;nucleus	cytosol;nucleus	endoplasmic-reticulum	endoplasmic-reticulum	endomembrane-system
P18089	vesicles;cytosol	vesicles;cytosol	endomembrane-system;cytosol	plasma-membrane	plasma-membrane	plasma-membrane
P19075	vesicles	vesicles	endomembrane-system	plasma-membrane	plasma-membrane	plasma-membrane
P19174	plasma-membrane;cytosol	plasma-membrane;cytosol	plasma-membrane;cytosol	actin-filaments	cytoskeleton	cytoskeleton
P20336	nucleoplasm;cytosol;centrosome	cytoskeleton;cytosol;nucleus	cytoskeleton;cytosol;nucleus	lysosomes	vesicles	endomembrane-system
P20930	cytosol	cytosol	cytosol	vesicles	vesicles	endomembrane-system
P20936	vesicles	vesicles	endomembrane-system	cytosol	cytosol	cytosol
P21281	vesicles	vesicles	endomembrane-system	plasma-membrane	plasma-membrane	plasma-membrane
P21453	vesicles;nucleoplasm	vesicles;nucleus	endomembrane-system;nucleus	plasma-membrane	plasma-membrane	plasma-membrane
P21462	nucleoplasm;nucleoli;golgi-apparatus	nucleoli;golgi-apparatus;nucleus	nucleoli;endomembrane-system;nucleus	plasma-membrane	plasma-membrane	plasma-membrane
P21583	vesicles	vesicles	endomembrane-system	plasma-membrane;cytosol;actin-filaments	cytoskeleton;plasma-membrane;cytosol	cytoskeleton;plasma-membrane;cytosol
P21964	vesicles	vesicles	endomembrane-system	plasma-membrane;cytosol	plasma-membrane;cytosol	plasma-membrane;cytosol
P22307	nucleoplasm;peroxisomes	vesicles;nucleus	endomembrane-system;nucleus	cytosol;mitochondria	cytosol;mitochondria	cytosol;mitochondria
P22681	cytosol	cytosol	cytosol	golgi-apparatus	golgi-apparatus	endomembrane-system
P23677	vesicles;plasma-membrane	vesicles;plasma-membrane	plasma-membrane;endomembrane-system	cytoskeleton;cytosol	cytoskeleton;cytosol	cytoskeleton;cytosol
P23743	vesicles;nucleoplasm;mitochondria	vesicles;mitochondria;nucleus	endomembrane-system;mitochondria;nucleus	cytosol	cytosol	cytosol
P23975	cytosol;mitochondria	cytosol;mitochondria	cytosol;mitochondria	plasma-membrane	plasma-membrane	plasma-membrane
P24593	vesicles	vesicles	endomembrane-system	nucleoplasm;cytosol	cytosol;nucleus	cytosol;nucleus
P26378	vesicles;nucleoplasm	vesicles;nucleus	endomembrane-system;nucleus	cytosol	cytosol	cytosol
P26651	intermediate-filaments	cytoskeleton	cytoskeleton	vesicles;cytosol;nucleoplasm	vesicles;cytosol;nucleus	endomembrane-system;cytosol;nucleus
P26842	vesicles	vesicles	endomembrane-system	plasma-membrane	plasma-membrane	plasma-membrane
P27987	nucleoplasm	nucleus	nucleus	cytoskeleton;endoplasmic-reticulum;cytosol	cytoskeleton;endoplasmic-reticulum;cytosol	cytoskeleton;endomembrane-system;cytosol
P29033	mitochondria	mitochondria	mitochondria	plasma-membrane	plasma-membrane	plasma-membrane
P29353	cytosol	cytosol	cytosol	plasma-membrane;actin-filaments;mitochondria	cytoskeleton;plasma-membrane;mitochondria	cytoskeleton;plasma-membrane;mitochondria
P29376	vesicles	vesicles	endomembrane-system	plasma-membrane	plasma-membrane	plasma-membrane
P29728	centrosome	cytoskeleton	cytoskeleton	cytosol	cytosol	cytosol
P30050	golgi-apparatus	golgi-apparatus	endomembrane-system	cytosol	cytosol	cytosol
P30153	cytosol	cytosol	cytosol	nucleoplasm;plasma-membrane	plasma-membrane;nucleus	plasma-membrane;nucleus
P30291	nucleoli	nucleoli	nucleoli	nucleoplasm	nucleus	nucleus
P31415	nucleoplasm;mitochondria	mitochondria;nucleus	mitochondria;nucleus	endoplasmic-reticulum	endoplasmic-reticulum	endomembrane-system
P33176	cytosol;centrosome	cytoskeleton;cytosol	cytoskeleton;cytosol	lysosomes	vesicles	endomembrane-system
P35237	centrosome	cytoskeleton	cytoskeleton	cytosol	cytosol	cytosol
P35398	nucleoli	nucleoli	nucleoli	nucleoplasm	nucleus	nucleus
P35520	vesicles;nucleoli	vesicles;nucleoli	nucleoli;endomembrane-system	nucleoplasm;cytosol	cytosol;nucleus	cytosol;nucleus
P36894	cytosol	cytosol	cytosol	plasma-membrane	plasma-membrane	plasma-membrane
P36969	nucleoplasm;mitochondria	mitochondria;nucleus	mitochondria;nucleus	cytosol	cytosol	cytosol
P39748	nucleoplasm;nucleoli	nucleoli;nucleus	nucleoli;nucleus	mitochondria	mitochondria	mitochondria
P41595	nucleoplasm	nucleus	nucleus	plasma-membrane	plasma-membrane	plasma-membrane
P42167	nuclear-membrane;nuclear-bodies	nucleus	nucleus	cytosol	cytosol	cytosol
P42574	nucleoplasm;mitochondria	mitochondria;nucleus	mitochondria;nucleus	cytosol	cytosol	cytosol
P42772	nucleoplasm	nucleus	nucleus	cytosol	cytosol	cytosol
P43003	vesicles;nucleoli	vesicles;nucleoli	nucleoli;endomembrane-system	plasma-membrane	plasma-membrane	plasma-membrane
P43007	centrosome	cytoskeleton	cytoskeleton	plasma-membrane	plasma-membrane	plasma-membrane
P46059	nucleoplasm;cytosol	cytosol;nucleus	cytosol;nucleus	plasma-membrane	plasma-membrane	plasma-membrane
P46531	nucleoplasm	nucleus	nucleus	endosomes	vesicles	endomembrane-system
P48357	vesicles	vesicles	endomembrane-system	plasma-membrane	plasma-membrane	plasma-membrane
P48547	nuclear-membrane;centrosome;vesicles;nuclear-bodies;nucleoplasm;cytosol	vesicles;cytoskeleton;cytosol;nucleus	cytoskeleton;endomembrane-system;cytosol;nucleus	plasma-membrane	plasma-membrane	plasma-membrane
P48751	nucleoplasm	nucleus	nucleus	plasma-membrane	plasma-membrane	plasma-membrane
P48995	vesicles	vesicles	endomembrane-system	plasma-membrane	plasma-membrane	plasma-membrane
P49703	vesicles;golgi-apparatus	vesicles;golgi-apparatus	endomembrane-system	nucleoplasm;plasma-membrane;cytosol	plasma-membrane;cytosol;nucleus	plasma-membrane;cytosol;nucleus
P49788	endoplasmic-reticulum;golgi-apparatus	endoplasmic-reticulum;golgi-apparatus	endomembrane-system	plasma-membrane	plasma-membrane	plasma-membrane
P49789	plasma-membrane;nucleoli-fibrillar-center	nucleoli;plasma-membrane	nucleoli;plasma-membrane	nucleoplasm;cytosol;mitochondria	cytosol;mitochondria;nucleus	cytosol;mitochondria;nucleus
P50443	vesicles	vesicles	endomembrane-system	plasma-membrane	plasma-membrane	plasma-membrane
P50895	nucleoli-fibrillar-center	nucleoli	nucleoli	plasma-membrane	plasma-membrane	plasma-membrane
P51575	endoplasmic-reticulum	endoplasmic-reticulum	endomembrane-system	plasma-membrane	plasma-membrane	plasma-membrane
P51788	cytosol	cytosol	cytosol	plasma-membrane	plasma-membrane	plasma-membrane
P51813	nucleoplasm;plasma-membrane	plasma-membrane;nucleus	plasma-membrane;nucleus	cytosol	cytosol	cytosol
P52799	nucleoplasm;cytosol	cytosol;nucleus	cytosol;nucleus	plasma-membrane	plasma-membrane	plasma-membrane
P52803	vesicles;cytosol	vesicles;cytosol	endomembrane-system;cytosol	plasma-membrane	plasma-membrane	plasma-membrane
P52824	nucleoli	nucleoli	nucleoli	plasma-membrane;cytoskeleton;nuclear-speckles;nucleoplasm;cytosol	cytoskeleton;plasma-membrane;cytosol;nucleus	cytoskeleton;plasma-membrane;cytosol;nucleus
P53701	mitochondria	mitochondria	mitochondria	plasma-membrane	plasma-membrane	plasma-membrane
P53803	nucleoli-fibrillar-center	nucleoli	nucleoli	nucleoplasm	nucleus	nucleus
P54284	vesicles;golgi-apparatus	vesicles;golgi-apparatus	endomembrane-system	cytosol	cytosol	cytosol
P57735	plasma-membrane	plasma-membrane	plasma-membrane	vesicles	vesicles	endomembrane-system
P57764	nucleoplasm;nuclear-bodies	nucleus	nucleus	plasma-membrane;cytosol	plasma-membrane;cytosol	plasma-membrane;cytosol
P60896	cytosol	cytosol	cytosol	nucleoplasm	nucleus	nucleus
P61201	vesicles	vesicles	endomembrane-system	nucleoplasm;cytosol	cytosol;nucleus	cytosol;nucleus
P61353	nucleoplasm;nucleoli	nucleoli;nucleus	nucleoli;nucleus	cytosol	cytosol	cytosol
P62068	nucleoli	nucleoli	nucleoli	cytosol	cytosol	cytosol
P62277	endoplasmic-reticulum	endoplasmic-reticulum	endomembrane-system	nucleoplasm;nucleoli;cytosol	nucleoli;cytosol;nucleus	nucleoli;cytosol;nucleus
P62312	actin-filaments	cytoskeleton	cytoskeleton	nucleoplasm;cytosol	cytosol;nucleus	cytosol;nucleus
P62424	vesicles;nucleoli	vesicles;nucleoli	nucleoli;endomembrane-system	cytosol	cytosol	cytosol
P63010	vesicles	vesicles	endomembrane-system	plasma-membrane	plasma-membrane	plasma-membrane
P68543	centrosome	cytoskeleton	cytoskeleton	nucleoplasm;cytosol	cytosol;nucleus	cytosol;nucleus
P78368	vesicles	vesicles	endomembrane-system	cytosol;actin-filaments	cytoskeleton;cytosol	cytoskeleton;cytosol
P78536	cytosol	cytosol	cytosol	plasma-membrane	plasma-membrane	plasma-membrane
P84077	plasma-membrane;cytosol	plasma-membrane;cytosol	plasma-membrane;cytosol	golgi-apparatus	golgi-apparatus	endomembrane-system
Q00975	cytosol	cytosol	cytosol	plasma-membrane	plasma-membrane	plasma-membrane
Q01629	nucleoplasm;plasma-membrane	plasma-membrane;nucleus	plasma-membrane;nucleus	lysosomes;endosomes	vesicles	endomembrane-system
Q01668	nuclear-membrane	nucleus	nucleus	plasma-membrane	plasma-membrane	plasma-membrane
Q01959	vesicles	vesicles	endomembrane-system	plasma-membrane	plasma-membrane	plasma-membrane
Q01968	microtubules;cytosol;centrosome	cytoskeleton;cytosol	cytoskeleton;cytosol	lysosomes;endosomes;plasma-membrane	vesicles;plasma-membrane	plasma-membrane;endomembrane-system
Q01970	nucleoplasm;golgi-apparatus	golgi-apparatus;nucleus	endomembrane-system;nucleus	cytosol	cytosol	cytosol
Q02094	endoplasmic-reticulum	endoplasmic-reticulum	endomembrane-system	plasma-membrane	plasma-membrane	plasma-membrane
Q02742	nucleoplasm;nuclear-speckles;plasma-membrane	plasma-membrane;nucleus	plasma-membrane;nucleus	golgi-apparatus	golgi-apparatus	endomembrane-system
Q03135	golgi-apparatus	golgi-apparatus	endomembrane-system	plasma-membrane	plasma-membrane	plasma-membrane
Q03167	cytosol	cytosol	cytosol	plasma-membrane	plasma-membrane	plasma-membrane
Q04741	nucleoli	nucleoli	nucleoli	nucleoplasm;cytosol	cytosol;nucleus	cytosol;nucleus
Q06830	mitochondria	mitochondria	mitochondria	cytosol	cytosol	cytosol
Q07654	nucleoplasm;nucleoli	nucleoli;nucleus	nucleoli;nucleus	cytosol	cytosol	cytosol
Q07837	nuclear-bodies;mitochondria	mitochondria;nucleus	mitochondria;nucleus	plasma-membrane	plasma-membrane	plasma-membrane
Q08431	cytosol	cytosol	cytosol	plasma-membrane	plasma-membrane	plasma-membrane
Q08462	vesicles;golgi-apparatus	vesicles;golgi-apparatus	endomembrane-system	plasma-membrane;cytosol	plasma-membrane;cytosol	plasma-membrane;cytosol
Q09019	plasma-membrane;actin-filaments	cytoskeleton;plasma-membrane	cytoskeleton;plasma-membrane	nucleoplasm;cytosol	cytosol;nucleus	cytosol;nucleus
Q09428	nucleoli;golgi-apparatus;cytosol	nucleoli;golgi-apparatus;cytosol	nucleoli;endomembrane-system;cytosol	plasma-membrane	plasma-membrane	plasma-membrane
Q09FC8	nucleoli-fibrillar-center;microtubules	cytoskeleton;nucleoli	cytoskeleton;nucleoli	nucleoplasm;cytosol	cytosol;nucleus	cytosol;nucleus
Q12767	nucleoplasm;nuclear-bodies	nucleus	nucleus	endoplasmic-reticulum	endoplasmic-reticulum	endomembrane-system
Q12980	cytosol	cytosol	cytosol	lysosomes	vesicles	endomembrane-system
Q13049	intermediate-filaments	cytoskeleton	cytoskeleton	endoplasmic-reticulum;cytosol;mitochondria	endoplasmic-reticulum;cytosol;mitochondria	endomembrane-system;cytosol;mitochondria
Q13228	nucleoli-fibrillar-center;nucleoli	nucleoli	nucleoli	nucleoplasm;cytosol	cytosol;nucleus	cytosol;nucleus
Q13255	vesicles	vesicles	endomembrane-system	plasma-membrane	plasma-membrane	plasma-membrane
Q13342	nucleoli-fibrillar-center;mitochondria	nucleoli;mitochondria	nucleoli;mitochondria	nucleoplasm;cytosol;nuclear-bodies	cytosol;nucleus	cytosol;nucleus
Q13368	nucleoplasm;cytosol	cytosol;nucleus	cytosol;nucleus	plasma-membrane	plasma-membrane	plasma-membrane
Q13443	vesicles;endoplasmic-reticulum	vesicles;endoplasmic-reticulum	endomembrane-system	plasma-membrane	plasma-membrane	plasma-membrane
Q13478	mitochondria	mitochondria	mitochondria	plasma-membrane	plasma-membrane	plasma-membrane
Q13564	nucleoplasm;microtubules;centrosome	cytoskeleton;nucleus	cytoskeleton;nucleus	plasma-membrane	plasma-membrane	plasma-membrane
Q13571	cytosol	cytosol	cytosol	lysosomes	vesicles	endomembrane-system
Q13621	vesicles;nucleoplasm	vesicles;nucleus	endomembrane-system;nucleus	plasma-membrane	plasma-membrane	plasma-membrane
Q13637	cytosol	cytosol	cytosol	vesicles;mitochondria	vesicles;mitochondria	endomembrane-system;mitochondria
Q13641	nucleoplasm	nucleus	nucleus	plasma-membrane	plasma-membrane	plasma-membrane
Q13939	nucleoplasm	nucleus	nucleus	cytoskeleton;cytosol	cytoskeleton;cytosol	cytoskeleton;cytosol
Q14108	cytosol	cytosol	cytosol	lysosomes	vesicles	endomembrane-system
Q14153	cytosol	cytosol	cytosol	nucleoplasm	nucleus	nucleus
Q14247	vesicles;plasma-membrane;golgi-apparatus	vesicles;plasma-membrane;golgi-apparatus	plasma-membrane;endomembrane-system	cytosol;actin-filaments	cytoskeleton;cytosol	cytoskeleton;cytosol
Q14392	nucleoplasm	nucleus	nucleus	plasma-membrane	plasma-membrane	plasma-membrane
Q14432	plasma-membrane	plasma-membrane	plasma-membrane	cytosol	cytosol	cytosol
Q14671	nucleoplasm;cytosol	cytosol;nucleus	cytosol;nucleus	vesicles	vesicles	endomembrane-system
Q14689	nucleoplasm	nucleus	nucleus	plasma-membrane	plasma-membrane	plasma-membrane
Q14CB8	vesicles;plasma-membrane	vesicles;plasma-membrane	plasma-membrane;endomembrane-system	nucleoplasm	nucleus	nucleus
Q14CX5	golgi-apparatus;cytosol	golgi-apparatus;cytosol	endomembrane-system;cytosol	plasma-membrane	plasma-membrane	plasma-membrane
Q14CZ8	vesicles	vesicles	endomembrane-system	plasma-membrane;cytosol	plasma-membrane;cytosol	plasma-membrane;cytosol
Q14D04	nucleoplasm;nucleoli;cytosol	nucleoli;cytosol;nucleus	nucleoli;cytosol;nucleus	plasma-membrane	plasma-membrane	plasma-membrane
Q15004	centrosome	cytoskeleton	cytoskeleton	nucleoplasm;cytosol	cytosol;nucleus	cytosol;nucleus
Q15072	nucleoli;cytosol	nucleoli;cytosol	nucleoli;cytosol	nucleoplasm	nucleus	nucleus
Q15599	plasma-membrane	plasma-membrane	plasma-membrane	nucleoplasm	nucleus	nucleus
Q15649	mitochondria	mitochondria	mitochondria	nucleoplasm;cytosol	cytosol;nucleus	cytosol;nucleus
Q15669	vesicles;golgi-apparatus	vesicles;golgi-apparatus	endomembrane-system	cytosol	cytosol	cytosol
Q16560	nucleoli	nucleoli	nucleoli	nucleoplasm	nucleus	nucleus
Q16612	vesicles	vesicles	endomembrane-system	cytosol	cytosol	cytosol
Q16851	nucleoplasm;centrosome;mitochondria	cytoskeleton;mitochondria;nucleus	cytoskeleton;mitochondria;nucleus	cytosol	cytosol	cytosol
Q16853	golgi-apparatus;cytosol	golgi-apparatus;cytosol	endomembrane-system;cytosol	plasma-membrane	plasma-membrane	plasma-membrane
Q27J81	endoplasmic-reticulum;nuclear-bodies	endoplasmic-reticulum;nucleus	endomembrane-system;nucleus	cytosol	cytosol	cytosol
Q2M389	nucleoplasm	nucleus	nucleus	endosomes	vesicles	endomembrane-system
Q2Q1W2	plasma-membrane;actin-filaments	cytoskeleton;plasma-membrane	cytoskeleton;plasma-membrane	cytosol	cytosol	cytosol
Q2TAY7	vesicles	vesicles	endomembrane-system	nucleoplasm	nucleus	nucleus
Q2TB90	mitochondria	mitochondria	mitochondria	cytosol	cytosol	cytosol
Q32P41	nucleoplasm;nucleoli;cytosol	nucleoli;cytosol;nucleus	nucleoli;cytosol;nucleus	mitochondria	mitochondria	mitochondria
Q3ZCQ3	intermediate-filaments	cytoskeleton	cytoskeleton	plasma-membrane;golgi-apparatus	plasma-membrane;golgi-apparatus	plasma-membrane;endomembrane-system
Q4KMQ1	plasma-membrane	plasma-membrane	plasma-membrane	nucleoplasm;cytosol	cytosol;nucleus	cytosol;nucleus
Q53GL0	mitochondria	mitochondria	mitochondria	nucleoplasm;plasma-membrane;cytosol	plasma-membrane;cytosol;nucleus	plasma-membrane;cytosol;nucleus
Q53H47	nucleoli	nucleoli	nucleoli	nucleoplasm	nucleus	nucleus
Q53H82	nucleoplasm;golgi-apparatus;cytosol	golgi-apparatus;cytosol;nucleus	endomembrane-system;cytosol;nucleus	mitochondria	mitochondria	mitochondria
Q53HC9	nucleoplasm;nucleoli;cytosol;intermediate-filaments	cytoskeleton;nucleoli;cytosol;nucleus	cytoskeleton;nucleoli;cytosol;nucleus	golgi-apparatus	golgi-apparatus	endomembrane-system
Q53QV2	vesicles;nucleoli-fibrillar-center	vesicles;nucleoli	nucleoli;endomembrane-system	nucleoplasm;cytosol	cytosol;nucleus	cytosol;nucleus
Q53S58	nucleoplasm;nucleoli-fibrillar-center	nucleoli;nucleus	nucleoli;nucleus	mitochondria	mitochondria	mitochondria
Q5M7Z0	nucleoli;cytosol	nucleoli;cytosol	nucleoli;cytosol	endoplasmic-reticulum	endoplasmic-reticulum	endomembrane-system
Q5M8T2	centrosome	cytoskeleton	cytoskeleton	vesicles	vesicles	endomembrane-system
Q5SW96	microtubules	cytoskeleton	cytoskeleton	cytosol	cytosol	cytosol
Q5T1M5	nucleoli;cytosol	nucleoli;cytosol	nucleoli;cytosol	endosomes	vesicles	endomembrane-system
Q5T1Q4	nucleoplasm;cytosol;centrosome	cytoskeleton;cytosol;nucleus	cytoskeleton;cytosol;nucleus	vesicles	vesicles	endomembrane-system
Q5T4T1	centrosome	cytoskeleton	cytoskeleton	plasma-membrane	plasma-membrane	plasma-membrane
Q5T6L9	cytosol	cytosol	cytosol	endoplasmic-reticulum	endoplasmic-reticulum	endomembrane-system
Q5TGI4	vesicles	vesicles	endomembrane-system	cytosol	cytosol	cytosol
Q5U5Q3	vesicles	vesicles	endomembrane-system	nucleoplasm;cytosol	cytosol;nucleus	cytosol;nucleus
Q5VWJ9	nucleoplasm;nucleoli;cytosol	nucleoli;cytosol;nucleus	nucleoli;cytosol;nucleus	endosomes	vesicles	endomembrane-system
Q63HM9	golgi-apparatus	golgi-apparatus	endomembrane-system	cytosol	cytosol	cytosol
Q658Y4	nucleoplasm;microtubules	cytoskeleton;nucleus	cytoskeleton;nucleus	vesicles;golgi-apparatus	vesicles;golgi-apparatus	endomembrane-system
Q67FW5	vesicles;nucleoli-fibrillar-center;nucleoli	vesicles;nucleoli	nucleoli;endomembrane-system	cytosol	cytosol	cytosol
Q68D91	nucleoplasm;mitochondria	mitochondria;nucleus	mitochondria;nucleus	plasma-membrane;endoplasmic-reticulum	endoplasmic-reticulum;plasma-membrane	plasma-membrane;endomembrane-system
Q68DD2	vesicles;nucleoplasm	vesicles;nucleus	endomembrane-system;nucleus	mitochondria	mitochondria	mitochondria
Q68EN5	vesicles;nucleoplasm	vesicles;nucleus	endomembrane-system;nucleus	cytoskeleton;cytosol	cytoskeleton;cytosol	cytoskeleton;cytosol
Q6AWC2	microtubules	cytoskeleton	cytoskeleton	cytosol	cytosol	cytosol
Q6BDS2	nucleoplasm;nuclear-membrane;cytosol	cytosol;nucleus	cytosol;nucleus	endosomes	vesicles	endomembrane-system
Q6GMV2	nucleoplasm	nucleus	nucleus	cytosol	cytosol	cytosol
Q6NSJ0	mitochondria	mitochondria	mitochondria	endoplasmic-reticulum	endoplasmic-reticulum	endomembrane-system
Q6NTE8	plasma-membrane;cytosol	plasma-membrane;cytosol	plasma-membrane;cytosol	nucleoplasm	nucleus	nucleus
Q6NYC8	nucleoplasm;plasma-membrane	plasma-membrane;nucleus	plasma-membrane;nucleus	cytoskeleton;cytosol	cytoskeleton;cytosol	cytoskeleton;cytosol
Q6P087	nucleoplasm	nucleus	nucleus	mitochondria	mitochondria	mitochondria
Q6P0N0	nucleoli;cytosol	nucleoli;cytosol	nucleoli;cytosol	nucleoplasm	nucleus	nucleus
Q6P4F7	nucleoli;cytosol	nucleoli;cytosol	nucleoli;cytosol	nucleoplasm	nucleus	nucleus
Q6P4H8	vesicles;nucleoli;nucleoplasm	vesicles;nucleoli;nucleus	nucleoli;endomembrane-system;nucleus	mitochondria	mitochondria	mitochondria
Q6P5Z2	vesicles	vesicles	endomembrane-system	nucleoplasm;cytosol	cytosol;nucleus	cytosol;nucleus
Q6PIU2	endoplasmic-reticulum	endoplasmic-reticulum	endomembrane-system	plasma-membrane	plasma-membrane	plasma-membrane
Q6PJ21	mitochondria	mitochondria	mitochondria	nucleoplasm	nucleus	nucleus
Q6UVM3	vesicles	vesicles	endomembrane-system	plasma-membrane	plasma-membrane	plasma-membrane
Q6UW49	microtubules	cytoskeleton	cytoskeleton	vesicles	vesicles	endomembrane-system
Q6UW68	nucleoplasm;nuclear-membrane;endoplasmic-reticulum	endoplasmic-reticulum;nucleus	endomembrane-system;nucleus	plasma-membrane	plasma-membrane	plasma-membrane
Q6UWR7	golgi-apparatus	golgi-apparatus	endomembrane-system	plasma-membrane	plasma-membrane	plasma-membrane
Q6UX53	vesicles;microtubules	vesicles;cytoskeleton	cytoskeleton;endomembrane-system	cytosol	cytosol	cytosol
Q6UXN9	nucleoli	nucleoli	nucleoli	nucleoplasm	nucleus	nucleus
Q6WQI6	golgi-apparatus	golgi-apparatus	endomembrane-system	cytosol	cytosol	cytosol
Q6XE24	vesicles	vesicles	endomembrane-system	cytosol	cytosol	cytosol
Q6ZMQ8	mitochondria	mitochondria	mitochondria	cytosol	cytosol	cytosol
Q6ZMZ0	cytosol	cytosol	cytosol	vesicles;endoplasmic-reticulum	vesicles;endoplasmic-reticulum	endomembrane-system
Q6ZN28	mitochondria	mitochondria	mitochondria	nucleoplasm;cytosol	cytosol;nucleus	cytosol;nucleus
Q6ZN84	plasma-membrane	plasma-membrane	plasma-membrane	microtubules;cytosol;centrosome	cytoskeleton;cytosol	cytoskeleton;cytosol
Q6ZPD9	microtubules	cytoskeleton	cytoskeleton	endoplasmic-reticulum	endoplasmic-reticulum	endomembrane-system
Q6ZRP7	nucleoplasm;golgi-apparatus	golgi-apparatus;nucleus	endomembrane-system;nucleus	plasma-membrane	plasma-membrane	plasma-membrane
Q6ZTN6	nucleoplasm;mitochondria	mitochondria;nucleus	mitochondria;nucleus	plasma-membrane;endosomes	vesicles;plasma-membrane	plasma-membrane;endomembrane-system
Q6ZWL3	nuclear-speckles;cytosol	cytosol;nucleus	cytosol;nucleus	endoplasmic-reticulum	endoplasmic-reticulum	endomembrane-system
Q702N8	nucleoplasm;actin-filaments;nuclear-bodies	cytoskeleton;nucleus	cytoskeleton;nucleus	plasma-membrane	plasma-membrane	plasma-membrane
Q7KZI7	nucleoplasm;plasma-membrane	plasma-membrane;nucleus	plasma-membrane;nucleus	cytosol	cytosol	cytosol
Q7L266	nucleoplasm;microtubules	cytoskeleton;nucleus	cytoskeleton;nucleus	cytosol	cytosol	cytosol
Q7L4E1	plasma-membrane;cytosol	plasma-membrane;cytosol	plasma-membrane;cytosol	mitochondria	mitochondria	mitochondria
Q7L5L3	nucleoplasm;cytosol	cytosol;nucleus	cytosol;nucleus	endoplasmic-reticulum	endoplasmic-reticulum	endomembrane-system
Q7RTT9	microtubules	cytoskeleton	cytoskeleton	plasma-membrane	plasma-membrane	plasma-membrane
Q7Z2X4	endoplasmic-reticulum	endoplasmic-reticulum	endomembrane-system	cytosol	cytosol	cytosol
Q7Z3D4	cytosol	cytosol	cytosol	plasma-membrane;golgi-apparatus	plasma-membrane;golgi-apparatus	plasma-membrane;endomembrane-system
Q7Z3E1	microtubules	cytoskeleton	cytoskeleton	nucleoplasm	nucleus	nucleus
Q7Z3J2	nucleoplasm;mitochondria	mitochondria;nucleus	mitochondria;nucleus	endosomes	vesicles	endomembrane-system
Q7Z3Q1	plasma-membrane;cytosol;actin-filaments	cytoskeleton;plasma-membrane;cytosol	cytoskeleton;plasma-membrane;cytosol	lysosomes	vesicles	endomembrane-system
Q7Z3U7	nucleoplasm;nucleoli-fibrillar-center	nucleoli;nucleus	nucleoli;nucleus	endosomes	vesicles	endomembrane-system
Q7Z7G8	plasma-membrane	plasma-membrane	plasma-membrane	lysosomes;endosomes;golgi-apparatus	vesicles;golgi-apparatus	endomembrane-system
Q86TB3	cytosol	cytosol	cytosol	plasma-membrane	plasma-membrane	plasma-membrane
Q86UF1	microtubules	cytoskeleton	cytoskeleton	plasma-membrane;cytosol	plasma-membrane;cytosol	plasma-membrane;cytosol
Q86UT8	nucleoplasm	nucleus	nucleus	microtubules;cytosol;centrosome	cytoskeleton;cytosol	cytoskeleton;cytosol
Q86UW2	vesicles;mitochondria	vesicles;mitochondria	endomembrane-system;mitochondria	plasma-membrane	plasma-membrane	plasma-membrane
Q86VR2	nucleoplasm;nuclear-membrane;cytosol	cytosol;nucleus	cytosol;nucleus	endoplasmic-reticulum	endoplasmic-reticulum	endomembrane-system
Q86W92	plasma-membrane	plasma-membrane	plasma-membrane	cytosol;actin-filaments	cytoskeleton;cytosol	cytoskeleton;cytosol
Q86WR0	nucleoplasm;golgi-apparatus;cytosol	golgi-apparatus;cytosol;nucleus	endomembrane-system;cytosol;nucleus	plasma-membrane	plasma-membrane	plasma-membrane
Q86XA0	vesicles	vesicles	endomembrane-system	nucleoplasm;cytosol	cytosol;nucleus	cytosol;nucleus
Q86Y13	vesicles	vesicles	endomembrane-system	cytosol	cytosol	cytosol
Q86YS6	plasma-membrane	plasma-membrane	plasma-membrane	vesicles;golgi-apparatus	vesicles;golgi-apparatus	endomembrane-system
Q86YV0	nucleoplasm;plasma-membrane	plasma-membrane;nucleus	plasma-membrane;nucleus	cytosol;actin-filaments	cytoskeleton;cytosol	cytoskeleton;cytosol
Q8IUD6	vesicles	vesicles	endomembrane-system	cytosol	cytosol	cytosol
Q8IUY3	nuclear-speckles;nucleoli;cytosol	nucleoli;cytosol;nucleus	nucleoli;cytosol;nucleus	plasma-membrane;endoplasmic-reticulum	endoplasmic-reticulum;plasma-membrane	plasma-membrane;endomembrane-system
Q8IV48	vesicles;microtubules	vesicles;cytoskeleton	cytoskeleton;endomembrane-system	nucleoplasm;nucleoli;cytosol	nucleoli;cytosol;nucleus	nucleoli;cytosol;nucleus
Q8IVG5	cytosol	cytosol	cytosol	mitochondria	mitochondria	mitochondria
Q8IVJ1	nucleoplasm;nucleoli;mitochondria	nucleoli;mitochondria;nucleus	nucleoli;mitochondria;nucleus	plasma-membrane	plasma-membrane	plasma-membrane
Q8IVQ6	golgi-apparatus;cytosol	golgi-apparatus;cytosol	endomembrane-system;cytosol	plasma-membrane	plasma-membrane	plasma-membrane
Q8IX03	golgi-apparatus	golgi-apparatus	endomembrane-system	nucleoplasm;plasma-membrane;cytosol	plasma-membrane;cytosol;nucleus	plasma-membrane;cytosol;nucleus
Q8IX12	nucleoplasm;golgi-apparatus	golgi-apparatus;nucleus	endomembrane-system;nucleus	cytosol	cytosol	cytosol
Q8IYI0	vesicles;endoplasmic-reticulum;golgi-apparatus	vesicles;endoplasmic-reticulum;golgi-apparatus	endomembrane-system	nucleoplasm	nucleus	nucleus
Q8IZ41	microtubules	cytoskeleton	cytoskeleton	cytosol	cytosol	cytosol
Q8N0Z6	nucleoplasm	nucleus	nucleus	cytosol	cytosol	cytosol
Q8N139	nucleoplasm	nucleus	nucleus	golgi-apparatus	golgi-apparatus	endomembrane-system
Q8N1F8	vesicles	vesicles	endomembrane-system	cytosol	cytosol	cytosol
Q8N441	vesicles	vesicles	endomembrane-system	plasma-membrane	plasma-membrane	plasma-membrane
Q8N573	vesicles;nucleoplasm	vesicles;nucleus	endomembrane-system;nucleus	mitochondria	mitochondria	mitochondria
Q8N5G0	nucleoplasm;nucleoli;cytosol	nucleoli;cytosol;nucleus	nucleoli;cytosol;nucleus	mitochondria	mitochondria	mitochondria
Q8N5G2	cytosol	cytosol	cytosol	endoplasmic-reticulum	endoplasmic-reticulum	endomembrane-system
Q8N5M1	cytosol	cytosol	cytosol	mitochondria	mitochondria	mitochondria
Q8N5U6	nucleoplasm;nuclear-speckles;mitochondria	mitochondria;nucleus	mitochondria;nucleus	cytosol	cytosol	cytosol
Q8N653	nucleoplasm;cytosol;centrosome	cytoskeleton;cytosol;nucleus	cytoskeleton;cytosol;nucleus	endosomes;golgi-apparatus	vesicles;golgi-apparatus	endomembrane-system
Q8N6D2	vesicles;golgi-apparatus;nucleoplasm	vesicles;golgi-apparatus;nucleus	endomembrane-system;nucleus	cytosol	cytosol	cytosol
Q8N8Q9	golgi-apparatus	golgi-apparatus	endomembrane-system	plasma-membrane	plasma-membrane	plasma-membrane
Q8N8V4	nucleoplasm;cytosol	cytosol;nucleus	cytosol;nucleus	actin-filaments	cytoskeleton	cytoskeleton
Q8N966	plasma-membrane	plasma-membrane	plasma-membrane	endoplasmic-reticulum;golgi-apparatus	endoplasmic-reticulum;golgi-apparatus	endomembrane-system
Q8N9M5	vesicles	vesicles	endomembrane-system	plasma-membrane	plasma-membrane	plasma-membrane
Q8NB59	vesicles	vesicles	endomembrane-system	plasma-membrane	plasma-membrane	plasma-membrane
Q8NBF2	nucleoplasm	nucleus	nucleus	cytosol	cytosol	cytosol
Q8NBM4	cytosol	cytosol	cytosol	endoplasmic-reticulum	endoplasmic-reticulum	endomembrane-system
Q8NC69	nucleoli;mitochondria	nucleoli;mitochondria	nucleoli;mitochondria	cytosol;actin-filaments	cytoskeleton;cytosol	cytoskeleton;cytosol
Q8ND76	nucleoplasm;nucleoli;nuclear-bodies	nucleoli;nucleus	nucleoli;nucleus	plasma-membrane	plasma-membrane	plasma-membrane
Q8NDV7	vesicles;golgi-apparatus;nucleoplasm	vesicles;golgi-apparatus;nucleus	endomembrane-system;nucleus	cytosol	cytosol	cytosol
Q8NEC7	nucleoplasm;actin-filaments	cytoskeleton;nucleus	cytoskeleton;nucleus	cytosol	cytosol	cytosol
Q8NEM7	nucleoli-fibrillar-center	nucleoli	nucleoli	nucleoplasm	nucleus	nucleus
Q8NEN9	plasma-membrane;nucleoli-fibrillar-center	nucleoli;plasma-membrane	nucleoli;plasma-membrane	endoplasmic-reticulum	endoplasmic-reticulum	endomembrane-system
Q8NF91	nucleoplasm;nuclear-membrane	nucleus	nucleus	golgi-apparatus	golgi-apparatus	endomembrane-system
Q8NFF5	plasma-membrane;cytosol	plasma-membrane;cytosol	plasma-membrane;cytosol	mitochondria	mitochondria	mitochondria
Q8NFM4	nucleoplasm;mitochondria	mitochondria;nucleus	mitochondria;nucleus	plasma-membrane;cytosol	plasma-membrane;cytosol	plasma-membrane;cytosol
Q8NFT2	vesicles	vesicles	endomembrane-system	plasma-membrane	plasma-membrane	plasma-membrane
Q8NG11	vesicles	vesicles	endomembrane-system	plasma-membrane	plasma-membrane	plasma-membrane
Q8NHX9	nucleoli-fibrillar-center;nucleoli	nucleoli	nucleoli	lysosomes;endosomes	vesicles	endomembrane-system
Q8NI37	plasma-membrane;cytosol	plasma-membrane;cytosol	plasma-membrane;cytosol	mitochondria	mitochondria	mitochondria
Q8TBC3	plasma-membrane	plasma-membrane	plasma-membrane	lysosomes	vesicles	endomembrane-system
Q8TBZ2	vesicles	vesicles	endomembrane-system	cytosol	cytosol	cytosol
Q8TCB7	vesicles	vesicles	endomembrane-system	nucleoplasm;cytosol	cytosol;nucleus	cytosol;nucleus
Q8TCT0	vesicles	vesicles	endomembrane-system	plasma-membrane;cytosol	plasma-membrane;cytosol	plasma-membrane;cytosol
Q8TD07	cytosol;actin-filaments	cytoskeleton;cytosol	cytoskeleton;cytosol	plasma-membrane	plasma-membrane	plasma-membrane
Q8TD20	plasma-membrane	plasma-membrane	plasma-membrane	cytosol	cytosol	cytosol
Q8TDR0	nuclear-bodies	nucleus	nucleus	cytoskeleton;cytosol	cytoskeleton;cytosol	cytoskeleton;cytosol
Q8TDX7	nucleoplasm	nucleus	nucleus	microtubules;cytosol;centrosome	cytoskeleton;cytosol	cytoskeleton;cytosol
Q8TE67	vesicles	vesicles	endomembrane-system	cytosol	cytosol	cytosol
Q8TEA1	golgi-apparatus	golgi-apparatus	endomembrane-system	cytosol	cytosol	cytosol
Q8TEA7	vesicles;nucleoli-fibrillar-center;nucleoplasm	vesicles;nucleoli;nucleus	nucleoli;endomembrane-system;nucleus	microtubules;cytosol	cytoskeleton;cytosol	cytoskeleton;cytosol
Q8WTV0	lysosomes	vesicles	endomembrane-system	plasma-membrane	plasma-membrane	plasma-membrane
Q8WU03	mitochondria	mitochondria	mitochondria	endoplasmic-reticulum	endoplasmic-reticulum	endomembrane-system
Q8WVD3	mitochondria	mitochondria	mitochondria	nucleoplasm	nucleus	nucleus
Q8WVV4	nucleoplasm;golgi-apparatus	golgi-apparatus;nucleus	endomembrane-system;nucleus	plasma-membrane	plasma-membrane	plasma-membrane
Q8WWH5	vesicles	vesicles	endomembrane-system	nucleoplasm;cytosol	cytosol;nucleus	cytosol;nucleus
Q92542	cytosol	cytosol	cytosol	vesicles;plasma-membrane	vesicles;plasma-membrane	plasma-membrane;endomembrane-system
Q92870	mitochondria	mitochondria	mitochondria	endoplasmic-reticulum;endosomes;golgi-apparatus	vesicles;endoplasmic-reticulum;golgi-apparatus	endomembrane-system
Q92874	mitochondria	mitochondria	mitochondria	cytosol	cytosol	cytosol
Q93034	golgi-apparatus;cytosol	golgi-apparatus;cytosol	endomembrane-system;cytosol	nucleoplasm	nucleus	nucleus
Q969F9	plasma-membrane;golgi-apparatus	plasma-membrane;golgi-apparatus	plasma-membrane;endomembrane-system	cytosol	cytosol	cytosol
Q969P0	vesicles	vesicles	endomembrane-system	plasma-membrane	plasma-membrane	plasma-membrane
Q969R2	cytosol	cytosol	cytosol	plasma-membrane	plasma-membrane	plasma-membrane
Q969U6	mitochondria	mitochondria	mitochondria	cytosol	cytosol	cytosol
Q96A44	nucleoplasm;golgi-apparatus	golgi-apparatus;nucleus	endomembrane-system;nucleus	cytosol	cytosol	cytosol
Q96A49	nucleoplasm;golgi-apparatus;cytosol	golgi-apparatus;cytosol;nucleus	endomembrane-system;cytosol;nucleus	plasma-membrane	plasma-membrane	plasma-membrane
Q96A59	vesicles;intermediate-filaments	vesicles;cytoskeleton	cytoskeleton;endomembrane-system	plasma-membrane	plasma-membrane	plasma-membrane
Q96AX1	nucleoplasm	nucleus	nucleus	lysosomes	vesicles	endomembrane-system
Q96B02	nucleoli	nucleoli	nucleoli	nucleoplasm	nucleus	nucleus
Q96B21	nucleoplasm	nucleus	nucleus	lysosomes;endosomes;golgi-apparatus	vesicles;golgi-apparatus	endomembrane-system
Q96B42	endoplasmic-reticulum;mitochondria	endoplasmic-reticulum;mitochondria	endomembrane-system;mitochondria	nuclear-membrane;cytosol	cytosol;nucleus	cytosol;nucleus
Q96B77	nucleoplasm;plasma-membrane	plasma-membrane;nucleus	plasma-membrane;nucleus	mitochondria	mitochondria	mitochondria
Q96BF6	nucleoli;mitochondria	nucleoli;mitochondria	nucleoli;mitochondria	nucleoplasm	nucleus	nucleus
Q96BN8	plasma-membrane;mitochondria	plasma-membrane;mitochondria	plasma-membrane;mitochondria	cytosol	cytosol	cytosol
Q96BY2	nucleoplasm;plasma-membrane	plasma-membrane;nucleus	plasma-membrane;nucleus	cytosol;mitochondria	cytosol;mitochondria	cytosol;mitochondria
Q96CV9	nucleoli-fibrillar-center;cytosol	nucleoli;cytosol	nucleoli;cytosol	endosomes;golgi-apparatus	vesicles;golgi-apparatus	endomembrane-system
Q96CX3	endoplasmic-reticulum	endoplasmic-reticulum	endomembrane-system	nucleoplasm;nucleoli	nucleoli;nucleus	nucleoli;nucleus
Q96DA0	vesicles;nucleoplasm	vesicles;nucleus	endomembrane-system;nucleus	plasma-membrane;cytosol	plasma-membrane;cytosol	plasma-membrane;cytosol
Q96DB9	endoplasmic-reticulum	endoplasmic-reticulum	endomembrane-system	plasma-membrane	plasma-membrane	plasma-membrane
Q96DR7	nucleoplasm;plasma-membrane;cytosol	plasma-membrane;cytosol;nucleus	plasma-membrane;cytosol;nucleus	actin-filaments	cytoskeleton	cytoskeleton
Q96E11	microtubules	cytoskeleton	cytoskeleton	mitochondria	mitochondria	mitochondria
Q96E35	vesicles;golgi-apparatus	vesicles;golgi-apparatus	endomembrane-system	plasma-membrane;cytosol	plasma-membrane;cytosol	plasma-membrane;cytosol
Q96E93	vesicles	vesicles	endomembrane-system	plasma-membrane	plasma-membrane	plasma-membrane
Q96EV8	microtubules	cytoskeleton	cytoskeleton	nucleoplasm;endosomes;cytosol;plasma-membrane	vesicles;plasma-membrane;cytosol;nucleus	plasma-membrane;endomembrane-system;cytosol;nucleus
Q96F24	nucleoplasm;cytosol	cytosol;nucleus	cytosol;nucleus	vesicles	vesicles	endomembrane-system
Q96F25	nucleoplasm;nucleoli	nucleoli;nucleus	nucleoli;nucleus	endoplasmic-reticulum	endoplasmic-reticulum	endomembrane-system
Q96F46	nucleoplasm;cytosol	cytosol;nucleus	cytosol;nucleus	plasma-membrane	plasma-membrane	plasma-membrane
Q96GE6	nucleoplasm;golgi-apparatus;cytosol	golgi-apparatus;cytosol;nucleus	endomembrane-system;cytosol;nucleus	actin-filaments	cytoskeleton	cytoskeleton
Q96GJ1	nucleoplasm;nuclear-bodies	nucleus	nucleus	mitochondria	mitochondria	mitochondria
Q96GR4	nucleoplasm;intermediate-filaments	cytoskeleton;nucleus	cytoskeleton;nucleus	endoplasmic-reticulum	endoplasmic-reticulum	endomembrane-system
Q96GV9	nucleoplasm;actin-filaments	cytoskeleton;nucleus	cytoskeleton;nucleus	cytosol	cytosol	cytosol
Q96GZ6	plasma-membrane	plasma-membrane	plasma-membrane	mitochondria	mitochondria	mitochondria
Q96H96	cytosol	cytosol	cytosol	mitochondria	mitochondria	mitochondria
Q96HE9	endoplasmic-reticulum	endoplasmic-reticulum	endomembrane-system	nucleoplasm;cytosol	cytosol;nucleus	cytosol;nucleus
Q96HU1	golgi-apparatus	golgi-apparatus	endomembrane-system	cytosol	cytosol	cytosol
Q96HW7	nucleoli	nucleoli	nucleoli	nucleoplasm	nucleus	nucleus
Q96I23	nucleoplasm	nucleus	nucleus	mitochondria	mitochondria	mitochondria
Q96IJ6	nucleoplasm	nucleus	nucleus	cytosol	cytosol	cytosol
Q96JA1	cytosol	cytosol	cytosol	plasma-membrane	plasma-membrane	plasma-membrane
Q96JG6	plasma-membrane;cytosol	plasma-membrane;cytosol	plasma-membrane;cytosol	endosomes	vesicles	endomembrane-system
Q96JY6	actin-filaments	cytoskeleton	cytoskeleton	nucleoplasm;cytosol	cytosol;nucleus	cytosol;nucleus
Q96K76	vesicles;intermediate-filaments	vesicles;cytoskeleton	cytoskeleton;endomembrane-system	cytosol	cytosol	cytosol
Q96K80	vesicles	vesicles	endomembrane-system	nucleoplasm	nucleus	nucleus
Q96KN4	nucleoplasm	nucleus	nucleus	cytosol	cytosol	cytosol
Q96KR6	plasma-membrane;cytosol	plasma-membrane;cytosol	plasma-membrane;cytosol	mitochondria	mitochondria	mitochondria
Q96KW9	microtubules	cytoskeleton	cytoskeleton	vesicles	vesicles	endomembrane-system
Q96LJ7	nucleoplasm;cytosol;centrosome	cytoskeleton;cytosol;nucleus	cytoskeleton;cytosol;nucleus	endoplasmic-reticulum	endoplasmic-reticulum	endomembrane-system
Q96M94	cytosol	cytosol	cytosol	nucleoplasm	nucleus	nucleus
Q96M98	mitochondria	mitochondria	mitochondria	cytoskeleton;cytosol	cytoskeleton;cytosol	cytoskeleton;cytosol
Q96MV8	nuclear-speckles;cytosol	cytosol;nucleus	cytosol;nucleus	golgi-apparatus	golgi-apparatus	endomembrane-system
Q96N19	nucleoplasm;nucleoli;actin-filaments	cytoskeleton;nucleoli;nucleus	cytoskeleton;nucleoli;nucleus	lysosomes	vesicles	endomembrane-system
Q96N66	cytosol	cytosol	cytosol	endoplasmic-reticulum	endoplasmic-reticulum	endomembrane-system
Q96NE9	mitochondria	mitochondria	mitochondria	plasma-membrane;cytosol	plasma-membrane;cytosol	plasma-membrane;cytosol
Q96PB1	nucleoplasm	nucleus	nucleus	golgi-apparatus	golgi-apparatus	endomembrane-system
Q96QB1	vesicles;endoplasmic-reticulum;cytosol	vesicles;endoplasmic-reticulum;cytosol	endomembrane-system;cytosol	plasma-membrane;actin-filaments	cytoskeleton;plasma-membrane	cytoskeleton;plasma-membrane
Q96QE2	nuclear-membrane	nucleus	nucleus	plasma-membrane	plasma-membrane	plasma-membrane
Q96QG7	actin-filaments;centrosome	cytoskeleton	cytoskeleton	endoplasmic-reticulum;cytosol	endoplasmic-reticulum;cytosol	endomembrane-system;cytosol
Q96RF0	cytosol	cytosol	cytosol	plasma-membrane;endosomes	vesicles;plasma-membrane	plasma-membrane;endomembrane-system
Q96RK1	vesicles	vesicles	endomembrane-system	nucleoplasm;cytosol	cytosol;nucleus	cytosol;nucleus
Q96SN7	nucleoplasm;cytosol;mitochondria	cytosol;mitochondria;nucleus	cytosol;mitochondria;nucleus	plasma-membrane	plasma-membrane	plasma-membrane
Q96T21	nucleoplasm	nucleus	nucleus	mitochondria	mitochondria	mitochondria
Q99622	nuclear-speckles	nucleus	nucleus	cytosol	cytosol	cytosol
Q99653	vesicles	vesicles	endomembrane-system	plasma-membrane	plasma-membrane	plasma-membrane
Q99961	cytosol	cytosol	cytosol	actin-filaments	cytoskeleton	cytoskeleton
Q9BPZ3	vesicles	vesicles	endomembrane-system	cytosol	cytosol	cytosol
Q9BQ90	vesicles;nucleoplasm	vesicles;nucleus	endomembrane-system;nucleus	cytosol	cytosol	cytosol
Q9BQD7	cytosol	cytosol	cytosol	mitochondria	mitochondria	mitochondria
Q9BRQ5	nucleoplasm;cytosol	cytosol;nucleus	cytosol;nucleus	plasma-membrane	plasma-membrane	plasma-membrane
Q9BRS8	microtubules	cytoskeleton	cytoskeleton	nucleoplasm;cytosol	cytosol;nucleus	cytosol;nucleus
Q9BRT6	nucleoli	nucleoli	nucleoli	nucleoplasm	nucleus	nucleus
Q9BRV8	vesicles;actin-filaments	vesicles;cytoskeleton	cytoskeleton;endomembrane-system	cytosol	cytosol	cytosol
Q9BSA9	nucleoplasm;nuclear-membrane	nucleus	nucleus	lysosomes;endosomes	vesicles	endomembrane-system
Q9BSK4	nucleoplasm;nucleoli;golgi-apparatus;cytosol	nucleoli;golgi-apparatus;cytosol;nucleus	nucleoli;endomembrane-system;cytosol;nucleus	mitochondria	mitochondria	mitochondria
Q9BUX1	mitochondria	mitochondria	mitochondria	cytosol	cytosol	cytosol
Q9BV29	vesicles;nuclear-speckles	vesicles;nucleus	endomembrane-system;nucleus	plasma-membrane	plasma-membrane	plasma-membrane
Q9BV81	nucleoplasm;centrosome	cytoskeleton;nucleus	cytoskeleton;nucleus	endoplasmic-reticulum	endoplasmic-reticulum	endomembrane-system
Q9BVA6	nucleoplasm	nucleus	nucleus	endoplasmic-reticulum	endoplasmic-reticulum	endomembrane-system
Q9BVG3	vesicles;actin-filaments	vesicles;cytoskeleton	cytoskeleton;endomembrane-system	cytosol	cytosol	cytosol
Q9BVQ7	nucleoplasm;nucleoli	nucleoli;nucleus	nucleoli;nucleus	microtubules;cytosol	cytoskeleton;cytosol	cytoskeleton;cytosol
Q9BX74	vesicles;nucleoplasm	vesicles;nucleus	endomembrane-system;nucleus	plasma-membrane	plasma-membrane	plasma-membrane
Q9BX95	nucleoplasm	nucleus	nucleus	endoplasmic-reticulum	endoplasmic-reticulum	endomembrane-system
Q9BXB1	centrosome	cytoskeleton	cytoskeleton	plasma-membrane	plasma-membrane	plasma-membrane
Q9BXH1	cytosol	cytosol	cytosol	mitochondria	mitochondria	mitochondria
Q9BXI6	nucleoplasm;plasma-membrane	plasma-membrane;nucleus	plasma-membrane;nucleus	actin-filaments	cytoskeleton	cytoskeleton
Q9BXW6	nucleoplasm;cytosol	cytosol;nucleus	cytosol;nucleus	endosomes	vesicles	endomembrane-system
Q9BY66	nucleoli-fibrillar-center	nucleoli	nucleoli	nucleoplasm	nucleus	nucleus
Q9BYG8	vesicles	vesicles	endomembrane-system	plasma-membrane;cytosol	plasma-membrane;cytosol	plasma-membrane;cytosol
Q9BYP7	vesicles	vesicles	endomembrane-system	cytosol	cytosol	cytosol
Q9BYT1	nucleoplasm	nucleus	nucleus	vesicles	vesicles	endomembrane-system
Q9C0D3	vesicles;endoplasmic-reticulum;golgi-apparatus	vesicles;endoplasmic-reticulum;golgi-apparatus	endomembrane-system	cytosol	cytosol	cytosol
Q9GZN1	plasma-membrane;cytosol	plasma-membrane;cytosol	plasma-membrane;cytosol	nucleoplasm;nucleoli	nucleoli;nucleus	nucleoli;nucleus
Q9GZT8	vesicles	vesicles	endomembrane-system	cytosol	cytosol	cytosol
Q9GZZ1	nucleoli	nucleoli	nucleoli	nucleoplasm;cytosol	cytosol;nucleus	cytosol;nucleus
Q9H061	nucleoplasm;cytosol	cytosol;nucleus	cytosol;nucleus	mitochondria	mitochondria	mitochondria
Q9H0B6	nucleoplasm;plasma-membrane;cytosol;mitochondria	plasma-membrane;cytosol;mitochondria;nucleus	plasma-membrane;cytosol;mitochondria;nucleus	lysosomes	vesicles	endomembrane-system
Q9H0E7	nucleoli-fibrillar-center;microtubules	cytoskeleton;nucleoli	cytoskeleton;nucleoli	nucleoplasm;cytosol	cytosol;nucleus	cytosol;nucleus
Q9H0R6	vesicles;centrosome	vesicles;cytoskeleton	cytoskeleton;endomembrane-system	mitochondria	mitochondria	mitochondria
Q9H0U4	endoplasmic-reticulum;golgi-apparatus	endoplasmic-reticulum;golgi-apparatus	endomembrane-system	plasma-membrane;cytosol	plasma-membrane;cytosol	plasma-membrane;cytosol
Q9H0V1	golgi-apparatus;cytosol	golgi-apparatus;cytosol	endomembrane-system;cytosol	nuclear-membrane	nucleus	nucleus
Q9H1A3	nucleoplasm;plasma-membrane;cytosol	plasma-membrane;cytosol;nucleus	plasma-membrane;cytosol;nucleus	endoplasmic-reticulum	endoplasmic-reticulum	endomembrane-system
Q9H1E5	nuclear-membrane	nucleus	nucleus	endoplasmic-reticulum	endoplasmic-reticulum	endomembrane-system
Q9H1Y0	centrosome	cytoskeleton	cytoskeleton	cytosol	cytosol	cytosol
Q9H221	vesicles	vesicles	endomembrane-system	plasma-membrane	plasma-membrane	plasma-membrane
Q9H2E6	nucleoplasm;intermediate-filaments;nuclear-bodies	cytoskeleton;nucleus	cytoskeleton;nucleus	plasma-membrane	plasma-membrane	plasma-membrane
Q9H2X8	nucleoli;cytosol	nucleoli;cytosol	nucleoli;cytosol	mitochondria	mitochondria	mitochondria
Q9H305	nucleoplasm;centrosome	cytoskeleton;nucleus	cytoskeleton;nucleus	lysosomes;endosomes	vesicles	endomembrane-system
Q9H310	nucleoplasm	nucleus	nucleus	plasma-membrane	plasma-membrane	plasma-membrane
Q9H3U5	plasma-membrane;cytosol	plasma-membrane;cytosol	plasma-membrane;cytosol	lysosomes	vesicles	endomembrane-system
Q9H3Z4	vesicles;golgi-apparatus	vesicles;golgi-apparatus	endomembrane-system	plasma-membrane	plasma-membrane	plasma-membrane
Q9H596	nucleoli;centrosome	cytoskeleton;nucleoli	cytoskeleton;nucleoli	nucleoplasm;cytosol	cytosol;nucleus	cytosol;nucleus
Q9H6D3	golgi-apparatus	golgi-apparatus	endomembrane-system	plasma-membrane;cytosol	plasma-membrane;cytosol	plasma-membrane;cytosol
Q9H6U6	nucleoli	nucleoli	nucleoli	nucleoplasm;cytosol	cytosol;nucleus	cytosol;nucleus
Q9H714	cytosol	cytosol	cytosol	lysosomes	vesicles	endomembrane-system
Q9H819	plasma-membrane;cytosol	plasma-membrane;cytosol	plasma-membrane;cytosol	endoplasmic-reticulum	endoplasmic-reticulum	endomembrane-system
Q9H875	cytosol;actin-filaments	cytoskeleton;cytosol	cytoskeleton;cytosol	nucleoplasm	nucleus	nucleus
Q9H999	golgi-apparatus	golgi-apparatus	endomembrane-system	cytosol	cytosol	cytosol
Q9H9D4	cytosol;centrosome	cytoskeleton;cytosol	cytoskeleton;cytosol	nucleoplasm	nucleus	nucleus
Q9H9K5	nucleoplasm;cytosol	cytosol;nucleus	cytosol;nucleus	plasma-membrane	plasma-membrane	plasma-membrane
Q9HAC7	microtubules	cytoskeleton	cytoskeleton	mitochondria	mitochondria	mitochondria
Q9HAW0	nucleoli	nucleoli	nucleoli	nucleoplasm	nucleus	nucleus
Q9HBJ8	vesicles;endoplasmic-reticulum	vesicles;endoplasmic-reticulum	endomembrane-system	plasma-membrane	plasma-membrane	plasma-membrane
Q9HBM0	nucleoplasm;cytosol	cytosol;nucleus	cytosol;nucleus	plasma-membrane	plasma-membrane	plasma-membrane
Q9HBM1	cytosol	cytosol	cytosol	nucleoplasm	nucleus	nucleus
Q9HCE0	nuclear-speckles	nucleus	nucleus	lysosomes;cytosol	vesicles;cytosol	endomembrane-system;cytosol
Q9HCE7	vesicles;nucleoplasm	vesicles;nucleus	endomembrane-system;nucleus	plasma-membrane;cytosol	plasma-membrane;cytosol	plasma-membrane;cytosol
Q9HCJ2	cytosol	cytosol	cytosol	plasma-membrane	plasma-membrane	plasma-membrane
Q9HCN3	nucleoplasm	nucleus	nucleus	lysosomes;plasma-membrane	vesicles;plasma-membrane	plasma-membrane;endomembrane-system
Q9NP74	nucleoplasm;plasma-membrane;actin-filaments	cytoskeleton;plasma-membrane;nucleus	cytoskeleton;plasma-membrane;nucleus	cytosol	cytosol	cytosol
Q9NP99	golgi-apparatus	golgi-apparatus	endomembrane-system	plasma-membrane	plasma-membrane	plasma-membrane
Q9NPJ1	centrosome	cytoskeleton	cytoskeleton	nucleoplasm;cytosol	cytosol;nucleus	cytosol;nucleus
Q9NQW6	nucleoplasm	nucleus	nucleus	cytosol;actin-filaments	cytoskeleton;cytosol	cytoskeleton;cytosol
Q9NQZ6	vesicles;microtubules	vesicles;cytoskeleton	cytoskeleton;endomembrane-system	nucleoplasm;plasma-membrane;cytosol	plasma-membrane;cytosol;nucleus	plasma-membrane;cytosol;nucleus
Q9NQZ7	nucleoplasm	nucleus	nucleus	vesicles	vesicles	endomembrane-system
Q9NRA8	vesicles	vesicles	endomembrane-system	nucleoplasm;nuclear-speckles;cytosol;nuclear-bodies	cytosol;nucleus	cytosol;nucleus
Q9NRN9	nucleoli-fibrillar-center;nucleoli;cytosol	nucleoli;cytosol	nucleoli;cytosol	nucleoplasm	nucleus	nucleus
Q9NRV9	vesicles;nucleoplasm	vesicles;nucleus	endomembrane-system;nucleus	cytosol	cytosol	cytosol
Q9NRW3	intermediate-filaments	cytoskeleton	cytoskeleton	nucleoplasm;cytosol	cytosol;nucleus	cytosol;nucleus
Q9NRW4	vesicles;nucleoplasm	vesicles;nucleus	endomembrane-system;nucleus	cytosol	cytosol	cytosol
Q9NS62	cytosol	cytosol	cytosol	plasma-membrane;endosomes;actin-filaments	vesicles;cytoskeleton;plasma-membrane	cytoskeleton;plasma-membrane;endomembrane-system
Q9NS93	nucleoplasm;cytosol	cytosol;nucleus	cytosol;nucleus	plasma-membrane	plasma-membrane	plasma-membrane
Q9NSD5	nucleoplasm;nucleoli;cytosol;mitochondria	nucleoli;cytosol;mitochondria;nucleus	nucleoli;cytosol;mitochondria;nucleus	plasma-membrane	plasma-membrane	plasma-membrane
Q9NST1	nucleoli-fibrillar-center;nucleoli;cytosol;mitochondria	nucleoli;cytosol;mitochondria	nucleoli;cytosol;mitochondria	lipid-droplets;plasma-membrane	vesicles;plasma-membrane	plasma-membrane;endomembrane-system
Q9NSV4	plasma-membrane;microtubules	cytoskeleton;plasma-membrane	cytoskeleton;plasma-membrane	cytosol	cytosol	cytosol
Q9NTJ4	nucleoplasm	nucleus	nucleus	cytosol	cytosol	cytosol
Q9NUD5	vesicles	vesicles	endomembrane-system	cytosol	cytosol	cytosol
Q9NUQ3	cytosol	cytosol	cytosol	nuclear-membrane	nucleus	nucleus
Q9NUQ7	nucleoplasm;cytosol	cytosol;nucleus	cytosol;nucleus	endoplasmic-reticulum	endoplasmic-reticulum	endomembrane-system
Q9NUQ9	nucleoplasm;cytosol	cytosol;nucleus	cytosol;nucleus	mitochondria	mitochondria	mitochondria
Q9NVA1	nucleoplasm;plasma-membrane;actin-filaments	cytoskeleton;plasma-membrane;nucleus	cytoskeleton;plasma-membrane;nucleus	mitochondria	mitochondria	mitochondria
Q9NVC3	nucleoplasm;plasma-membrane;cytosol	plasma-membrane;cytosol;nucleus	plasma-membrane;cytosol;nucleus	lysosomes	vesicles	endomembrane-system
Q9NWF9	nucleoplasm;cytosol	cytosol;nucleus	cytosol;nucleus	vesicles	vesicles	endomembrane-system
Q9NWY4	microtubules;cytosol	cytoskeleton;cytosol	cytoskeleton;cytosol	nucleoplasm	nucleus	nucleus
Q9NWZ5	endoplasmic-reticulum	endoplasmic-reticulum	endomembrane-system	nucleoplasm;cytosol	cytosol;nucleus	cytosol;nucleus
Q9NXC5	nucleoplasm;plasma-membrane;cytosol	plasma-membrane;cytosol;nucleus	plasma-membrane;cytosol;nucleus	lysosomes	vesicles	endomembrane-system
Q9NXF7	vesicles;plasma-membrane;cytosol	vesicles;plasma-membrane;cytosol	plasma-membrane;endomembrane-system;cytosol	nucleoplasm	nucleus	nucleus
Q9NZI6	nucleoli-fibrillar-center;mitochondria	nucleoli;mitochondria	nucleoli;mitochondria	nucleoplasm	nucleus	nucleus
Q9P0M2	vesicles	vesicles	endomembrane-system	cytosol	cytosol	cytosol
Q9P0R6	vesicles;nucleoli;golgi-apparatus	vesicles;nucleoli;golgi-apparatus	nucleoli;endomembrane-system	nucleoplasm;cytosol	cytosol;nucleus	cytosol;nucleus
Q9P0V9	microtubules;actin-filaments	cytoskeleton	cytoskeleton	cytosol	cytosol	cytosol
Q9P0W8	vesicles	vesicles	endomembrane-system	cytoskeleton;cytosol	cytoskeleton;cytosol	cytoskeleton;cytosol
Q9P1T7	nucleoplasm;golgi-apparatus	golgi-apparatus;nucleus	endomembrane-system;nucleus	cytosol	cytosol	cytosol
Q9P1W3	centrosome	cytoskeleton	cytoskeleton	endoplasmic-reticulum	endoplasmic-reticulum	endomembrane-system
Q9P212	cytosol	cytosol	cytosol	actin-filaments	cytoskeleton	cytoskeleton
Q9P2E3	mitochondria	mitochondria	mitochondria	cytosol	cytosol	cytosol
Q9P2H5	nucleoplasm;nucleoli-fibrillar-center	nucleoli;nucleus	nucleoli;nucleus	cytosol;mitochondria	cytosol;mitochondria	cytosol;mitochondria
Q9P2K2	cytosol;mitochondria	cytosol;mitochondria	cytosol;mitochondria	endoplasmic-reticulum	endoplasmic-reticulum	endomembrane-system
Q9UBP9	vesicles	vesicles	endomembrane-system	cytosol	cytosol	cytosol
Q9UEW3	vesicles;golgi-apparatus	vesicles;golgi-apparatus	endomembrane-system	plasma-membrane	plasma-membrane	plasma-membrane
Q9UFP1	vesicles	vesicles	endomembrane-system	plasma-membrane	plasma-membrane	plasma-membrane
Q9UGQ2	nucleoplasm	nucleus	nucleus	endoplasmic-reticulum;endosomes;plasma-membrane	endoplasmic-reticulum;plasma-membrane;vesicles	plasma-membrane;endomembrane-system
Q9UHD2	vesicles;nucleoplasm	vesicles;nucleus	endomembrane-system;nucleus	cytosol	cytosol	cytosol
Q9UHW9	vesicles;cytosol	vesicles;cytosol	endomembrane-system;cytosol	plasma-membrane	plasma-membrane	plasma-membrane
Q9UJW9	nucleoli	nucleoli	nucleoli	nucleoplasm	nucleus	nucleus
Q9UK39	nucleoplasm;cytosol;nuclear-bodies	cytosol;nucleus	cytosol;nucleus	mitochondria	mitochondria	mitochondria
Q9UK45	nucleoli-fibrillar-center	nucleoli	nucleoli	nucleoplasm	nucleus	nucleus
Q9UK97	centrosome	cytoskeleton	cytoskeleton	cytosol	cytosol	cytosol
Q9UKY4	nucleoplasm;nucleoli;cytosol	nucleoli;cytosol;nucleus	nucleoli;cytosol;nucleus	endoplasmic-reticulum	endoplasmic-reticulum	endomembrane-system
Q9ULC8	nucleoplasm;cytosol	cytosol;nucleus	cytosol;nucleus	golgi-apparatus	golgi-apparatus	endomembrane-system
Q9ULD0	nucleoli-fibrillar-center	nucleoli	nucleoli	mitochondria	mitochondria	mitochondria
Q9ULD2	nucleoli;microtubules	cytoskeleton;nucleoli	cytoskeleton;nucleoli	mitochondria	mitochondria	mitochondria
Q9ULD6	vesicles	vesicles	endomembrane-system	cytoskeleton;cytosol	cytoskeleton;cytosol	cytoskeleton;cytosol
Q9ULX3	cytosol;actin-filaments	cytoskeleton;cytosol	cytoskeleton;cytosol	nucleoplasm	nucleus	nucleus
Q9UM82	nucleoplasm;nucleoli-fibrillar-center	nucleoli;nucleus	nucleoli;nucleus	cytosol	cytosol	cytosol
Q9UN79	nucleoplasm	nucleus	nucleus	cytosol	cytosol	cytosol
Q9UP65	cytosol	cytosol	cytosol	lipid-droplets;endoplasmic-reticulum;plasma-membrane;mitochondria	endoplasmic-reticulum;plasma-membrane;vesicles;mitochondria	plasma-membrane;endomembrane-system;mitochondria
Q9UPC5	cytosol	cytosol	cytosol	plasma-membrane	plasma-membrane	plasma-membrane
Q9UPQ8	nucleoplasm;nucleoli;cytosol	nucleoli;cytosol;nucleus	nucleoli;cytosol;nucleus	endoplasmic-reticulum	endoplasmic-reticulum	endomembrane-system
Q9UPU7	cytosol	cytosol	cytosol	endosomes	vesicles	endomembrane-system
Q9UPX6	golgi-apparatus	golgi-apparatus	endomembrane-system	plasma-membrane	plasma-membrane	plasma-membrane
Q9UPY5	vesicles	vesicles	endomembrane-system	plasma-membrane;actin-filaments	cytoskeleton;plasma-membrane	cytoskeleton;plasma-membrane
Q9UPZ9	vesicles	vesicles	endomembrane-system	nucleoplasm;cytosol	cytosol;nucleus	cytosol;nucleus
Q9Y231	nucleoplasm;microtubules;cytosol	cytoskeleton;cytosol;nucleus	cytoskeleton;cytosol;nucleus	golgi-apparatus	golgi-apparatus	endomembrane-system
Q9Y239	mitochondria	mitochondria	mitochondria	plasma-membrane;cytosol	plasma-membrane;cytosol	plasma-membrane;cytosol
Q9Y240	centrosome	cytoskeleton	cytoskeleton	cytosol	cytosol	cytosol
Q9Y257	plasma-membrane;cytosol;actin-filaments	cytoskeleton;plasma-membrane;cytosol	cytoskeleton;plasma-membrane;cytosol	lysosomes;endosomes	vesicles	endomembrane-system
Q9Y277	mitochondria	mitochondria	mitochondria	plasma-membrane	plasma-membrane	plasma-membrane
Q9Y2B2	nucleoplasm;cytosol	cytosol;nucleus	cytosol;nucleus	endoplasmic-reticulum	endoplasmic-reticulum	endomembrane-system
Q9Y2B4	nucleoli	nucleoli	nucleoli	nucleoplasm;cytosol	cytosol;nucleus	cytosol;nucleus
Q9Y2G3	cytosol;centrosome	cytoskeleton;cytosol	cytoskeleton;cytosol	endoplasmic-reticulum;endosomes;golgi-apparatus	vesicles;endoplasmic-reticulum;golgi-apparatus	endomembrane-system
Q9Y2I8	intermediate-filaments	cytoskeleton	cytoskeleton	nucleoplasm;cytosol	cytosol;nucleus	cytosol;nucleus
Q9Y2Y6	nucleoplasm;cytosol	cytosol;nucleus	cytosol;nucleus	plasma-membrane	plasma-membrane	plasma-membrane
Q9Y320	nucleoplasm;cytosol	cytosol;nucleus	cytosol;nucleus	endoplasmic-reticulum;mitochondria	endoplasmic-reticulum;mitochondria	endomembrane-system;mitochondria
Q9Y394	nucleoplasm;mitochondria	mitochondria;nucleus	mitochondria;nucleus	endoplasmic-reticulum	endoplasmic-reticulum	endomembrane-system
Q9Y3C6	nucleoli	nucleoli	nucleoli	nucleoplasm	nucleus	nucleus
Q9Y3R5	nucleoplasm;mitochondria	mitochondria;nucleus	mitochondria;nucleus	endosomes	vesicles	endomembrane-system
Q9Y4L5	nucleoli;mitochondria	nucleoli;mitochondria	nucleoli;mitochondria	nucleoplasm;endoplasmic-reticulum;golgi-apparatus;cytosol	endoplasmic-reticulum;golgi-apparatus;cytosol;nucleus	endomembrane-system;cytosol;nucleus
Q9Y4Z0	vesicles	vesicles	endomembrane-system	nucleoplasm	nucleus	nucleus
Q9Y5K8	nucleoplasm;plasma-membrane	plasma-membrane;nucleus	plasma-membrane;nucleus	microtubules;cytosol;centrosome	cytoskeleton;cytosol	cytoskeleton;cytosol
Q9Y5Q0	nucleoli-fibrillar-center	nucleoli	nucleoli	endoplasmic-reticulum	endoplasmic-reticulum	endomembrane-system
Q9Y616	vesicles	vesicles	endomembrane-system	nucleoplasm;cytosol	cytosol;nucleus	cytosol;nucleus
Q9Y673	cytosol	cytosol	cytosol	endoplasmic-reticulum	endoplasmic-reticulum	endomembrane-system
Q9Y6D0	nucleoplasm;cytosol	cytosol;nucleus	cytosol;nucleus	plasma-membrane;endoplasmic-reticulum	endoplasmic-reticulum;plasma-membrane	plasma-membrane;endomembrane-system
